# Supplementary material for: Genetic loci regulating arsenic content in rice grains when grown flooded or under alternative wetting and drying irrigation
Source: Rice (N Y). 2019 Jul 22;12:54. doi: 10.1186/s12284-019-0307-9 (PMC6646650; doi:10.1186/s12284-019-0307-9)
Supplement: Supplementary file 1 — Table S1. Phenotype data used for genome wide association analysis. (XLSX 39 kb) [file 12284_2019_307_MOESM1_ESM.xlsx]

## Sheet: Sheet1
Additional file 1: Table S1: Arcentic concentration values (mean of at least three replicates)
BAAP no.	cultivar name	Grain arsenic (mg/kg) AWD year 1	Grain arsenic (mg/kg) CF year 1	Grain arsenic (mg/kg) AWD year 2	Grain arsenic (mg/kg) CF year 2	Shoot arsenic (mg/kg) AWD year 1	Shoot arsenic (mg/kg) CF year 1
1	ASSAM 4(BORO)	0.217039	0.253545	0.292898	0.292862	1.37745	1.5172
2	ARC 5959	0.265031	0.274553	0.22291	0.292851	2.7532	2.16597
3	ARC 5960	0.309921	0.366774	0.271194	-	2.44978	2.57692
4	ARC 5977	0.216369	0.230346	0.170312	0.230611	1.78392	1.72019
5	ARC 6000	0.206628	0.259927	0.222625	0.284525	1.4984	2.40833
6	ARC 6240	0.208932	0.272331	0.291294	0.276415	1.84068	2.46112
7	ARC 7325	0.253866	0.30224	0.295014	0.330199	1.46649	1.89053
8	ARC 10958	0.231685	0.279064	0.200724	0.258782	1.56101	1.85707
9	AS 2	0.25907	0.3222	-	-	1.5473	1.69488
10	ARC 10392	0.272113	0.310819	0.314238	0.332319	1.43975	1.59882
11	ARC 11205	0.264914	0.310673	0.264642	-	2.51335	2.17555
12	ARC 11340	0.220524	0.270216	0.225312	0.278482	1.87416	2.38034
13	ARC 11600	0.224789	0.307288	0.23373	0.290421	2.21775	2.49526
14	AUS MURALI	0.270989	0.326049	0.321894	0.396411	1.44184	2.10584
15	BOWALIA	0.273537	0.381766	0.272164	0.406086	1.47195	2.19696
16	BOWALIA 2	0.258774	0.368362	0.311578	0.36356	1.93017	2.35778
17	AUS 12	0.229822	0.284412	0.235427	0.250478	1.18186	1.54443
18	AUS 16	0.224046	0.235841	0.254816	0.255528	1.74717	2.08225
19	AUS 22	0.252421	0.290687	0.24539	0.31364	1.43802	2.01034
20	AUS 28	-	-	-	-	-	-
21	AUS 29	0.230068	0.24861	0.190355	0.251328	1.70899	1.94252
22	AUS 31	0.213914	0.2524	0.227199	0.256529	2.38326	3.1465
23	AUS 37	0.168406	0.217294	0.213902	-	1.14954	1.58868
24	AUS 46	0.215748	0.261499	0.235778	0.241736	-	2.06409
25	AUS 60	0.240148	0.293042	0.233183	0.267597	1.80195	1.93121
26	AUS 62	0.230074	0.268422	0.185871	0.253881	1.57645	2.08747
27	AUS 63	0.23771	0.264684	0.21289	0.268507	1.65817	3.25332
28	AUS 67	0.196444	0.265248	0.208605	0.253828	1.21761	1.75062
29	AUS 68	0.228537	0.220336	0.230245	-	2.18887	2.06572
30	AUS 74	0.275688	0.342112	0.322315	0.332494	1.38523	2.35524
31	AUS 77	0.261577	0.335636	0.309411	0.326594	1.56055	1.50666
32	AUS 89	0.282145	0.393267	0.262647	0.298216	1.6142	2.12422
33	AUS 93	0.240364	0.236483	0.193753	0.248312	1.69152	1.96221
34	AUS 96	0.242182	0.268993	0.241537	0.289967	2.25932	1.9355
35	AUS 99	0.246134	-	0.293214	0.279207	1.50349	-
36	AUS 100	0.195634	0.258466	0.269968	0.293232	1.67719	2.49748
37	AUS 105	0.283896	0.341306	0.244236	0.318712	2.3121	4.07304
38	AUS 125	0.246192	0.304731	0.286933	0.339659	1.6955	2.61454
39	AUS 127	0.247442	0.340162	0.219197	0.326143	3.12098	5.45756
40	AUS 130	0.197422	0.261308	0.199483	0.239709	1.64361	2.27843
41	AUS 131	0.257486	0.31472	0.281785	0.319565	1.5137	1.72184
42	AUS 136	0.226099	0.240603	0.212649	0.235613	1.29955	2.12238
43	AUS 151	0.226514	0.293685	-	-	1.5683	1.91935
44	AUS 152	0.246914	0.276834	0.258399	-	2.05036	2.3835
45	AUS 154	0.265605	0.370451	0.258155	0.315642	1.61151	2.02675
46	AUS 169	0.306317	0.34561	0.276597	0.363567	1.5497	2.53036
47	AUS 175	0.262319	0.36171	0.367867	0.392384	1.98395	2.46474
48	AUS 180	0.265221	0.357622	0.249058	0.315549	1.57035	2.47306
49	AUS 204	0.27034	0.27369	0.306612	0.344167	2.2569	1.99041
50	AUS 209	-	-	-	-	-	-
51	AUS 210	-	-	-	-	-	-
52	AUS 228	0.310493	0.388473	0.282096	0.388491	1.62661	2.60032
53	AUS 267	0.257364	0.308783	0.274978	0.323662	1.54569	2.60398
54	AUS 268	0.247338	0.374726	0.2439	0.339829	2.30484	2.76962
55	AUS 273	0.297289	0.305226	0.312415	0.328846	2.16735	2.23225
56	AUS 277	0.249365	0.341093	0.265298	0.321169	1.68453	2.70073
57	AUS 280	0.206203	0.255772	0.232322	-	1.26154	2.74858
58	AUS 283	0.294268	0.328846	0.317633	0.365446	1.24854	1.85077
59	AUS 293	0.235187	0.322387	0.250756	0.313004	1.80975	2.79766
60	AUS 294	0.218204	-	0.284864	0.293674	2.48622	-
61	AUS 298	-	-	-	-	-	-
62	AUS 309	0.269211	0.387774	-	-	1.19269	1.51861
63	AUS 314	0.215798	0.250233	0.186144	0.252083	1.6087	2.37761
64	AUS 317	0.234758	0.286244	0.268543	0.300396	1.46009	2.06381
65	AUS 321	0.266314	-	0.27959	0.321228	1.76419	-
66	AUS 323	0.256196	0.272816	0.284268	0.343878	1.33834	2.16529
67	AUS 328	0.269392	0.258023	0.212723	0.244116	1.90866	1.88138
68	AUS 335	0.290054	0.387134	0.252784	0.338097	1.76906	1.98868
69	AUS 350	0.30057	0.316543	0.242121	0.347431	1.85649	2.38536
70	AUS 353	0.308981	0.368157	-	-	2.49659	2.90842
71	AUS 354	0.279189	0.337215	0.279138	0.261543	1.69932	2.50718
72	AUS 361	0.268965	0.326103	0.317005	0.359515	1.46094	2.13194
73	AUS 362	0.296004	0.322708	0.256549	0.294651	1.94563	2.08327
74	AUS 364	0.234026	0.290924	0.235314	0.272107	1.55849	3.17442
75	AUS 366	0.23845	0.357792	0.300389	0.319965	1.42763	2.6706
76	AUS 369	0.28496	0.341462	0.302915	-	1.46819	1.70663
77	AUS 382	0.22755	0.30683	-	-	2.84558	2.67846
78	AUS 385	0.218835	0.28724	0.2306	0.250964	1.73796	2.20199
79	AUS 391	0.246417	0.312496	0.303363	0.314301	1.85488	2.45894
80	AUS 401	0.19435	0.281469	0.238971	0.293793	1.51733	2.30423
81	AUS 411	0.208567	0.219177	0.252805	0.243742	1.54831	1.82092
82	AUS 414	0.285966	0.325982	0.278466	0.306714	2.67492	2.509
83	AUS 415	0.209316	0.270846	0.243019	0.299404	1.93951	2.46876
84	AUS 417	0.202423	0.30742	0.221052	0.284765	2.16096	3.04669
85	AUS 420	0.269548	0.331023	0.238437	0.330513	2.06201	2.71057
86	AUS 435	0.218227	0.233314	0.219685	-	1.72826	2.42648
87	AUS 440	0.186068	0.230158	0.165183	0.242852	1.50681	2.02331
88	AUS 453	0.219063	0.239491	0.22549	0.244665	1.36581	1.96287
89	AUS 455	0.208999	0.257236	0.198293	0.213067	1.79365	2.26234
90	AUS 462	0.161515	0.22692	0.238066	0.186605	1.53226	2.1641
91	AUS 464	0.261481	0.299622	0.245073	0.318256	1.6741	2.54011
92	BORO 354	0.337852	0.303204	0.261462	0.284368	1.52693	1.99228
93	BALAM AUS	0.260661	0.313344	0.227317	0.285486	1.79696	2.07066
94	BORO	0.241884	0.281124	0.282393	0.349893	1.47799	2.09881
95	BORO BLACK	-	-	-	-	-	-
96	BCULARN	0.282661	0.309317	0.333866	0.351006	1.6581	1.81748
97	AUSMERI	0.217464	0.262474	0.238146	0.275576	1.472	3.00749
98	ARC 14108	0.262341	0.355393	0.305774	0.421291	1.75201	2.01178
99	ARC 14855	0.261421	0.31316	0.28588	0.335372	1.43113	2.11429
100	ARC 14915	0.296827	-	0.220439	0.26655	2.0237	-
101	ARC 14950	0.242536	-	0.247873	0.264044	1.87869	-
102	ARC 14965	0.236211	0.283548	0.299291	0.277754	1.6759	2.09954
103	ARC 14969	0.238292	0.256897	0.25043	0.262664	1.95349	2.55869
104	ARC 7098	0.229679	-	0.297685	-	1.46998	-
105	BROWN GORA S.B. 92	0.243321	0.255526	0.24009	0.330696	2.19268	2.88666
106	AUS PADDY(BLACK)	0.250836	0.301431	0.241831	0.320714	1.56631	2.04075
107	AUS PADDY(WHITE)	0.201181	0.210248	0.155164	0.21824	1.76738	1.80696
108	ANJANI	0.233078	0.258718	0.21705	0.276301	2.18683	2.61982
109	BAUSPHR	0.228428	0.277502	0.235545	0.277208	2.16808	2.47368
110	BIR CONA	0.25877	0.218476	0.212561	0.220079	1.58452	1.85952
111	AUS KUSHI	0.234071	0.271007	0.226515	0.272277	1.68044	2.58736
112	MTU18	-	-	-	-	-	-
113	SLO 19	-	0.254177	-	0.236047	-	2.04152
114	EARLY SUTARSAR 39	0.242476	0.276508	0.240766	0.242631	1.77281	2.20002
115	PHULPATTAS 72	0.215174	0.229549	0.179288	0.262316	1.97871	2.99694
116	DA 12	0.222379	0.246317	0.206118	0.266981	1.93098	2.12021
117	KADA-68-1	0.196733	0.242362	0.25612	0.242047	1.61461	2.05166
118	DF3	0.242256	0.290534	0.286144	0.298021	2.07587	1.9261
119	CTG250	0.187835	0.236969	0.161281	0.269487	1.55977	2.00816
120	JW102	0.245491	0.345043	0.210545	0.298383	1.59846	3.69668
121	KHAILAORGOABEZ	0.238502	0.272964	0.277809	0.283597	1.44944	1.60099
122	KELE(AUS)	0.248351	0.251031	0.227195	0.310042	1.52035	2.42061
123	CHAMKA	0.304224	0.290147	0.259979	0.337844	1.09521	1.87428
124	KALOSHAITA	0.242011	0.292461	0.253103	0.309309	1.58385	1.72318
125	KUMBI	0.247638	0.303592	0.273676	0.355594	1.62597	1.96429
126	MUNSHISHAIL	0.232715	0.20492	0.193545	0.258357	1.28197	1.82286
127	SHONI	0.247125	0.267585	0.230307	0.293551	1.74114	2.23896
128	PURA NUKNA	0.247415	0.307512	0.255542	0.289076	1.46696	2.12436
129	CUNAIL	0.272821	0.318658	-	0.308862	1.73828	1.62776
130	FAISHA MANSA	-	-	-	-	-	-
131	KANCHA NONI	0.19873	0.242583	0.214057	0.239377	1.59101	1.9253
132	PHUL DUMRA	0.25366	-	0.252188	0.383087	1.72058	-
133	DHALIBORO 105-2	0.221425	0.290368	0.266842	0.287388	1.23364	1.89152
134	DHALIBORO 111-3	-	-	-	-	-	-
135	KALIBORO 2-2	0.240681	0.297002	0.265167	0.286408	1.1488	1.62319
136	KALIBORO 26	0.231049	0.280978	0.282513	0.264065	1.04739	1.86156
137	KALIBORO 41-1	0.27049	0.272593	-	-	1.17931	1.96306
138	KALIBORO 80-3	0.212844	0.282921	0.21292	0.275138	1.15647	1.56152
139	KALIBORO 138-2	0.227134	0.262096	0.249631	0.282507	1.35824	1.60414
140	KALIBORO 704	0.226036	0.262693	-	-	1.05844	1.42781
141	KAL BURI	0.226511	0.305186	0.274335	0.322047	1.35189	2.95063
142	SHADA BORO	0.258038	0.315841	0.296476	0.291415	1.24654	1.4148
143	JAGAL-1640 A	0.261618	0.287004	0.254745	0.303906	1.33874	2.09384
144	CHANDRA KANA	0.238301	0.257824	0.244213	0.294097	1.36912	1.88074
145	CHANDRA MUKHI	0.225613	0.254758	0.212547	0.281138	1.12832	1.75189
146	GOHAMA BHADRI	0.2383	0.26562	0.253293	0.274021	1.30179	2.50636
147	HIJLI	0.27288	0.341666	0.304668	0.334783	1.76709	2.48844
148	JAGAL	0.17539	-	0.196148	0.245183	1.59749	-
149	JATI AUS	0.250649	0.303506	0.247519	0.280851	1.57967	2.30992
150	KALINDI	0.279771	0.32038	0.235616	0.311198	1.44351	2.42486
151	KALO BIRA	0.20003	0.285937	0.22703	0.249941	1.53748	2.0696
152	KELE BARI	0.235752	0.253918	-	-	1.76175	1.933
153	KHASHIA PANJA	0.25928	0.324405	0.28159	0.326155	1.51967	2.49013
154	KUBIL RASH	0.249422	0.311061	0.262278	-	1.61395	2.35119
155	M 136-20	0.211229	-	0.196442	0.21952	1.61123	-
156	NAI DUMUR	0.229806	0.241284	0.261657	-	1.51479	1.98495
157	PADMA SAIL	0.199524	0.241322	0.180841	0.230918	1.44047	2.13957
158	SHAMLA MEGHI	0.281354	0.357479	0.268647	0.315138	1.76974	2.46557
159	SHETE BHADO	0.240551	0.281219	0.232355	0.286966	1.20691	2.58693
160	SOA MUKHI	0.256919	0.279895	0.229068	-	1.77234	2.22212
161	SOASI	0.241048	0.283002	-	-	1.80991	2.02743
162	SXC290	0.218485	0.249083	0.207857	0.296006	1.78842	2.211
163	HABIGANJ BORO 2	0.220251	0.244031	0.243433	0.275395	1.6205	1.75376
164	SORIBHOG	0.188837	0.227279	0.193189	0.237074	1.5479	1.66728
165	DESHI BORO	0.23731	0.289113	0.265751	0.301674	1.17912	1.72558
166	JAGLE BORO	0.24377	0.261253	-	-	1.10443	1.58685
167	SORISHAFUL	0.277882	0.319931	0.304523	0.365446	1.49932	2.83205
168	KADA-176-12	0.202756	0.264781	0.234069	0.262582	2.05533	2.58691
169	DHALAI KACHARI	0.202688	0.233089	0.205555	0.27069	1.77172	2.06629
170	GOTA LEMMA	0.280058	0.339963	0.311992	0.316139	1.82605	2.1326
171	MOTZHUL	-	-	-	-	-	-
172	CN2-175-5-31	0.239638	0.314156	0.274057	0.348418	1.61675	1.84949
173	DHINGHA	0.234123	0.283124	0.248304	0.295845	1.67393	-
174	DA2	0.302952	0.320501	0.308445	0.318252	1.11447	1.39359
175	GOUERISAIL	0.225775	0.247969	0.221404	0.256613	1.83558	2.55954
176	Code No BI 93	0.229403	0.271171	0.224115	0.246599	1.73028	2.58005
177	KALI AUS	0.232561	-	0.268936	0.288693	1.72798	-
178	PARBATJIRA	0.218073	-	0.24022	0.270628	2.12025	-
179	SATHA	0.292623	0.327563	0.306479	0.30857	1.40864	2.73208
180	DULAAUS	0.252957	-	0.226117	0.289232	1.32789	-
181	CHINGER	0.23891	-	0.255657	0.278914	1.97685	-
182	RAJBHOG	0.235697	0.294423	0.303145	0.29229	1.90632	2.53494
183	T 65	0.267442	-	-	-	2.69478	-
184	SAITA BORO	0.289783	0.325787	-	-	1.63774	2.26063
185	KUDA	0.229247	0.265243	0.229659	0.275509	2.31888	2.31321
186	JABAR SAIL	0.187221	0.256684	0.221719	0.263771	1.61723	1.89669
187	KALASU	0.248963	-	0.201393	0.310344	1.27893	-
188	JABOR SAIL	0.209335	0.246909	0.250883	0.347418	1.33598	1.90515
189	DUBHI GORA	0.258415	-	0.275743	0.292714	1.63663	-
190	NAGRI	-	-	0.218921	0.288594	-	-
191	DJ29	0.240108	-	0.248308	0.260731	1.60399	-
192	CHENGRI 1	0.299049	0.338603	0.293756	0.325355	-	2.32693
193	LALI BORO	0.249448	0.339004	-	-	1.95154	1.98019
194	JABAHUL	0.251506	0.302615	0.278802	0.333369	1.84647	2.13977
195	RAJ MUNDO	0.219341	-	0.245534	0.323049	1.74836	-
196	TEPA BORO 508	0.211721	0.226488	0.223691	0.257203	1.61677	1.81274
197	W 418	0.200172	0.274994	0.244586	0.29097	1.558	1.98247
198	WHITE DUBHI	0.292667	0.293225	0.281719	0.314466	1.71621	1.90097
199	ARC 7229	0.268052	0.317422	0.261799	-	2.42693	1.76557
200	BJ 1	0.265273	0.291526	0.27678	0.33929	1.28775	1.98854
201	Black Gora	0.267459	0.309238	0.205243	-	1.79982	2.56889
202	Dhala Shaitta	0.173581	0.216017	-	-	1.75422	2.06135
203	DV85	0.27105	0.404659	0.304223	0.374325	1.53894	2.69311
204	DZ78	0.224848	0.281339	0.248217	0.282641	1.54472	2.77775
205	Jhona 349	0.18694	0.216652	0.189535	0.230894	1.23258	1.81992
206	Kalamkati	0.203419	0.285037	0.195719	0.230134	1.4136	1.94407
207	Kasalath	0.242192	0.298335	0.218102	0.312626	1.50183	2.39995
208	T 1	0.206045	0.241561	0.21131	-	1.766	2.71337
209	T26	0.215387	0.232588	0.219725	0.26158	2.59598	2.05413
210	ARC 6578	0.201627	0.21636	0.178837	-	1.49917	1.95236
211	CTG 1516	0.248438	0.321885	0.25619	0.283543	1.42176	2.39243
212	DD 62	0.234464	0.251676	0.208135	0.275163	1.54159	2.5089
213	DJ 123	0.203614	0.273467	0.230931	0.259824	1.22467	2.12751
214	DJ 24	-	0.275281	0.188558	0.27224	1.45713	2.37452
215	DM 43	0.264115	0.313094	0.303904	0.319737	1.51448	2.22097
216	DM 56	0.315131	0.291542	0.196051	0.265394	2.39346	2.64983
217	DM 59	0.239393	-	0.201173	0.260976	1.62673	-
218	DNJ 140	-	-	-	-	-	-
219	DV 123	0.239003	0.294984	0.261849	0.279024	1.77056	2.68408
220	Ghorbhai	0.194974	0.236249	0.137068	0.255477	1.58435	1.89921
221	Goria	0.268977	0.345858	0.304154	0.32866	1.64565	1.78605
222	Jamir	0.20708	0.260366	0.215873	0.24628	1.46052	1.89663
223	Kachilon	0.275063	0.358841	0.334757	-	1.50827	2.53446
224	DZ 193	-	-	-	-	-	-
225	Karkati 87	0.166596	0.252507	0.161033	0.213593	0.999882	1.85816
226	ARC 10376	0.241914	0.291737	0.291638	0.325267	1.42241	1.94869
227	9524	0.257933	0.229118	0.199088	0.211276	1.91642	1.66911
228	Surjamkuhi	0.222811	0.262197	0.162929	0.23952	1.89884	2.48821
229	PTB 30	0.243429	0.268312	0.234893	0.278218	1.73065	2.39421
230	Bawoi	0.250564	0.248871	0.266705	0.251587	1.35781	1.72886
231	Lakhai	-	-	-	-	-	-
232	Boraya	-	-	-	-	-	-
233	Bogura	0.223488	0.332292	0.251178	0.248546	0.956887	1.91388
234	Lahaya	-	-	-	-	-	-
235	Deshi boro	-	-	-	-	-	-
236	Tupa	0.244872	0.257705	-	-	1.20486	1.5814
237	Chhola boro	0.271191	0.306567	0.240858	0.318791	1.21553	1.61937
238	Chhola boro(2)	0.198601	0.262893	0.250421	0.310925	1.07583	1.51464
239	Lafai	0.24067	0.27593	0.248582	0.283435	0.961323	1.35141
240	Omni boro	-	-	-	-	-	-
241	Chaili boroi	0.241897	0.275863	-	-	1.31595	1.82545
242	Sada boro	0.244613	0.306307	0.281677	0.330118	1.24839	2.55055
243	Gobir sail	-	-	-	-	-	-
244	Dumsia 81	-	-	-	-	-	-
245	Tulsi boro	0.239951	0.275589	-	-	1.31637	1.66918
246	Gachi	-	-	-	-	-	-
247	Gul tepi	-	-	-	-	-	-
248	Rata boro	0.241591	0.301303	0.284682	0.285815	1.35561	1.32876
249	Choudhury sail	-	-	-	-	-	-
250	Bachi boro	-	-	-	-	-	-
251	Lara	-	-	-	-	-	-
252	Asahi	-	-	-	-	-	-
253	BR 3	0.203	0.229	0.18	0.223	-	-
254	BR 6	0.2	0.31	0.199	0.24	-	-
255	BR 16	0.236	0.244351	-	-	1.29044	1.68038
256	BRRI dhan 28	0.28	0.269	0.213	0.266	-	-
257	BRRI dhan45	0.23	0.282	0.178	0.26	-	-
258	BRRI dhan47	0.206	0.224	0.192	0.223	-	-
259	BRRI dhan50	0.254	0.279	-	-	-	-
260	BINA dhan 5	0.203	0.229	0.186	0.207	-	-
261	Iratom 24	0.258	0.316	0.203	0.291	-	-
262	IARI 6626	-	-	-	-	-	-
263	IARI 7449	0.289003	0.387042	-	-	1.97816	2.69893
264	Purple Puttu	-	-	-	-	-	-
265	P 79	0.17883	-	0.180906	0.209874	1.26557	-
266	Polman	0.219871	-	0.206927	0.268653	1.93305	-
267	DJ 53	0.19388	0.246375	0.210578	-	1.78091	1.97534
268	Ziri	0.225038	0.245546	-	-	1.50127	-
269	IARI 6621	0.210557	0.250911	0.203369	0.232777	1.50641	2.49463
270	P 32	0.21001	-	0.219741	0.259272	1.896	-
271	99216	0.194637	0.218988	0.157768	-	1.28309	1.74912
272	NP 97	0.205126	0.251969	0.21695	0.245409	1.8757	3.4205
273	DV 118	-	-	0.239747	0.267223	-	-
274	Pachodi 427	0.255118	0.274458	0.243961	0.290924	1.75132	1.99098
275	Bowalia	0.271046	0.303812	0.321905	0.321955	1.3001	2.03082
276	ARC 10303	-	-	-	-	-	-
277	ARC 10378	-	-	-	-	-	-
278	DA 24	0.227784	0.264339	0.223269	0.269363	1.62492	1.74373
279	Thubri	0.269735	0.331985	0.346303	0.374286	1.53923	2.3082
280	Fulbadam	0.267154	0.333173	0.299923	0.33443	1.56378	1.95455
281	AZUCENA	-	-	-	-	-	-
282	DOM SUFID	-	-	-	-	-	-
283	DULAR	0.220215	-	0.259597	0.271187	1.92747	-
284	FR 13 A	0.294939	-	0.30886	0.414195	1.25197	-
285	IR 64-21	-	-	-	-	-	-
286	LI-JIANG-XIN-TUAN-HEI-GU	-	-	-	-	-	-
287	M 202	-	-	-	-	-	-
288	MINGHUI 63	0.227639	-	0.237736	0.241428	1.47962	-
289	MOROBEREKAN	-	-	-	-	-	-
290	N 22	0.206391	-	0.251955	0.271655	2.08734	1.82856
291	NIPPONBARE	-	-	-	-	-	-
292	POKKALI	-	-	-	-	-	-
293	SADU CHO	-	-	-	-	-	-
294	SANHUANGZHAN NO 2	-	-	-	-	-	-
295	SWARNA	-	-	-	-	-	-
296	TAINUNG 67	-	-	-	-	-	-
297	ZHENSHAN 97 B	-	-	-	-	-	-
298	ASWINA	-	-	-	-	-	-
299	CYPRESS	-	-	-	-	-	-
300	RAYADA	-	-	-	-	-	-
