# Supplementary material for: Genetic loci regulating arsenic content in rice grains when grown flooded or under alternative wetting and drying irrigation
Source: Rice (N Y). 2019 Jul 22;12:54. doi: 10.1186/s12284-019-0307-9 (PMC6646650; doi:10.1186/s12284-019-0307-9)
Supplement: Supplementary file 2 — Table S2. Clump analysis of the significant SNPs associated with grain and shoot arsenic concentration. (XLSX 19 kb) [file 12284_2019_307_MOESM2_ESM.xlsx]

## Sheet: Supplmentary table 1
Treatment	Material	year	CHR	most significant SNP	Position of most significant SNP (Mbp)	P-value of most significant SNP	no of additional sig SNPs	names of addtional signficant SNPs
CF	Grain	1	1	1:2279067	2.27907	5.76e-05	2	1:2289584,1:2289606
CF	Grain	1	1	1:2320634	2.32063	5.18e-05	4	1:2307967,1:2315468,1:2316671,1:2320877
AWD	Grain	1	1	1:2706984	2.70698	2.49e-06	43	1:2706435,1:2706437,1:2706456,1:2706709,1:2706727,1:2706788,1:2706806,1:2706809,1:2706816,1:2706866,1:2706905,1:2706918,1:2706942,1:2707181,1:2707213,1:2707215,1:2707224,1:2707225,1:2707234,1:2707246,1:2707263,1:2707304,1:2707319,1:2707324,1:2707346,1:2707507,1:2707551,1:2707904,1:2707958,1:2707967,1:2716109,1:2716550,1:2716590,1:2716647,1:2716676,1:2716784,1:2716798,1:2716807,1:2717199,1:2724812…
AWD	Shoot	1	1	1:13156582	13.1566	3.4e-05	2	1:13156573,1:13164971
AWD	Shoot	1	1	1:22119467	22.1195	8.62e-05	1	1:22133985
AWD	Shoot	1	1	1:23442262	23.4423	2.21e-05	1	1:23442267
AWD	Shoot	1	1	1:30015719	30.0157	3.01e-05	1	1:30015686
AWD	Grain	1	1	1:35221670	35.2217	2.04e-05	1	1:35221671
AWD	Grain	1	1	1:35393757	35.3938	1.59e-05	4	1:35392649,1:35393668,1:35393713,1:35394089
AWD	Grain	1	2	2:19692387	19.6924	5.17e-05	2	2:19692340,2:19692710
CF	Grain	2	2	2:19743968	19.744	6.01e-07	40	2:19607490,2:19700485,2:19700641,2:19705166,2:19705168,2:19705196,2:19705332,2:19706910,2:19706930,2:19709844,2:19710203,2:19712892,2:19714028,2:19714079,2:19764135,2:19801254,2:19803162,2:19803245,2:19803255,2:19803639,2:19805510,2:19813237,2:19813328,2:19813334,2:19814335,2:19814530,2:19814564,2:19815041,2:19815068,2:19815199,2:19815344,2:19816333,2:19816416,2:19818275,2:19827754,2:19828835,2:1…
CF	Shoot	1	2	2:35369284	35.3693	1.79e-06	60	2:35336322,2:35338431,2:35338444,2:35348262,2:35348322,2:35348494,2:35349070,2:35349395,2:35349465,2:35350296,2:35352188,2:35352298,2:35352395,2:35352411,2:35352983,2:35353129,2:35353137,2:35353187,2:35353189,2:35353197,2:35353217,2:35353481,2:35357028,2:35357044,2:35357413,2:35357426,2:35357465,2:35357471,2:35357487,2:35357962,2:35357963,2:35357988,2:35358103,2:35358108,2:35358270,2:35358308,2:3…
AWD	Grain	2	3	3:206631	0.206631	5.5e-05	6	3:205578,3:206015,3:206018,3:206594,3:207611,3:395953
AWD	Grain	1	3	3:459340	0.45934	1.45e-05	34	3:246009,3:253620,3:339086,3:451524,3:456274,3:456925,3:458519,3:459355,3:459398,3:459402,3:459413,3:459752,3:459768,3:459786,3:460174,3:460257,3:460513,3:460643,3:460658,3:460662,3:460665,3:460808,3:460831,3:460917,3:461269,3:461383,3:461494,3:461616,3:462134,3:462747,3:463239,3:468941,3:468943,3:468948
CF	Grain	1	3	3:463239	0.463239	3.51e-06	28	3:223427,3:223531,3:243407,3:243422,3:253620,3:257064,3:263475,3:266419,3:292070,3:295127,3:305558,3:456925,3:459340,3:459355,3:459398,3:459402,3:459413,3:459752,3:459768,3:460643,3:460658,3:460662,3:460665,3:466023,3:468214,3:468941,3:468943,3:468948
AWD	Grain	2	3	3:1380484	1.38048	1.34e-05	37	3:1336639,3:1336645,3:1336649,3:1336729,3:1336864,3:1337178,3:1337199,3:1337426,3:1337646,3:1340243,3:1340612,3:1345705,3:1345749,3:1345850,3:1348513,3:1349309,3:1350457,3:1350580,3:1350758,3:1351519,3:1353878,3:1354700,3:1355044,3:1355089,3:1355094,3:1355856,3:1377779,3:1377907,3:1380454,3:1380485,3:1393575,3:1404957,3:1407097,3:1408523,3:1417133,3:1419062,3:1419945
AWD	Grain	2	3	3:2135868	2.13587	2e-05	2	3:2135853,3:2166237
CF	Shoot	1	3	3:4884888	4.88489	1.95e-05	2	3:4884872,3:4884875
AWD	Grain	1	3	3:6815133	6.81513	9.44e-07	1	3:6817234
CF	Grain	1	3	3:24329659	24.3297	1.78e-05	2	3:24324620,3:24329227
CF	Shoot	1	3	3:25424079	25.4241	2.64e-05	1	3:25424085
CF	Shoot	1	4	4:3254596	3.2546	2.02e-09	2	4:3254590,4:3254601
AWD	Shoot	1	4	4:16866356	16.8664	2.02e-05	1	4:16866345
CF	Grain	2	4	4:28465345	28.4653	9.11e-06	32	4:28446008,4:28446427,4:28447789,4:28449870,4:28450033,4:28451002,4:28452419,4:28452710,4:28454235,4:28454817,4:28455172,4:28455192,4:28455247,4:28455612,4:28455941,4:28455998,4:28458189,4:28458478,4:28459500,4:28461996,4:28462016,4:28463000,4:28463256,4:28465320,4:28465752,4:28466555,4:28466617,4:28466839,4:28466866,4:28466896,4:28484198,4:28508376
AWD	Shoot	1	4	4:31432484	31.4325	9.58e-06	2	4:31409849,4:31433802
AWD	Shoot	1	4	4:31543234	31.5432	5.05e-05	5	4:31527146,4:31533472,4:31538745,4:31539521,4:31543835
CF	Grain	1	4	4:31874090	31.8741	5.13e-05	19	4:31873391,4:31873699,4:31875057,4:31875100,4:31875106,4:31875115,4:31875159,4:31875196,4:31875210,4:31875221,4:31875223,4:31875227,4:31875238,4:31875245,4:31875360,4:31875365,4:31875431,4:31875453,4:31875510
CF	Grain	2	5	5:318044	0.318044	2.08e-05	15	5:311397,5:311689,5:314077,5:315862,5:319904,5:320483,5:324620,5:324914,5:325779,5:325901,5:326127,5:326152,5:328151,5:328531,5:328659
CF	Grain	1	5	5:328151	0.328151	1.15e-05	18	5:304693,5:311689,5:314077,5:314284,5:315862,5:318044,5:319904,5:320483,5:324620,5:324848,5:324914,5:326127,5:328531,5:328659,5:330568,5:331167,5:331366,5:331495
AWD	Shoot	1	5	5:518649	0.518649	1.76e-05	2	5:522956,5:547510
AWD	Shoot	1	5	5:574598	0.574598	4.09e-05	1	5:773284
CF	Shoot	1	5	5:671311	0.671311	7.2e-06	179	5:657813,5:658197,5:662488,5:662644,5:662745,5:663207,5:663254,5:663305,5:663443,5:663498,5:663504,5:663516,5:663519,5:663795,5:663880,5:664029,5:664401,5:664591,5:664852,5:665178,5:665307,5:665318,5:665594,5:665938,5:667488,5:667489,5:667807,5:667924,5:667927,5:667945,5:668709,5:668743,5:668810,5:668828,5:668835,5:668862,5:668869,5:668872,5:668921,5:668935,5:668961,5:668967,5:669015,5:669041,5:6…
CF	Shoot	1	5	5:6413743	6.41374	1.03e-05	2	5:6413744,5:6413766
AWD	Grain	1	5	5:6493995	6.49399	4.37e-05	7	5:6384457,5:6386934,5:6388602,5:6441731,5:6484844,5:6494908,5:6494920
CF	Grain	1	5	5:7467745	7.46774	6.37e-06	44	5:7416899,5:7423692,5:7426229,5:7448561,5:7448990,5:7450337,5:7453096,5:7467529,5:7467987,5:7468729,5:7469643,5:7471664,5:7471794,5:7475558,5:7480774,5:7493748,5:7498879,5:7499241,5:7512780,5:7513379,5:7513405,5:7521856,5:7525700,5:7525766,5:7529166,5:7531558,5:7532082,5:7532087,5:7563779,5:7567153,5:7568026,5:7568105,5:7568564,5:7570125,5:7570209,5:7586940,5:7591325,5:7593066,5:7599915,5:7600446…
CF	Grain	2	5	5:18657571	18.6576	4.7e-05	2	5:18678538,5:18678559
AWD	Shoot	1	7	7:20322210	20.3222	7.68e-05	1	7:20322207
AWD	Grain	1	7	7:26560545	26.5605	7.59e-05	2	7:26560553,7:26560561
AWD	Grain	1	7	7:26607989	26.608	4.84e-05	3	7:26606835,7:26607957,7:26608000
AWD	Grain	1	7	7:26816527	26.8165	2.24e-06	121	7:26607210,7:26607387,7:26607450,7:26614576,7:26616861,7:26630758,7:26631836,7:26640296,7:26725123,7:26746965,7:26746977,7:26746987,7:26751932,7:26753052,7:26753080,7:26753832,7:26756965,7:26759800,7:26759804,7:26759812,7:26759873,7:26768038,7:26777755,7:26784801,7:26784811,7:26784828,7:26792478,7:26802183,7:26803192,7:26803211,7:26806135,7:26807822,7:26809251,7:26809497,7:26809612,7:26816341,7:2…
AWD	Grain	1	7	7:27116784	27.1168	8.98e-06	1	7:27116443
CF	Grain	2	7	7:27249904	27.2499	1.86e-05	1	7:27327673
AWD	Grain	1	7	7:27321043	27.321	5.18e-06	41	7:27080741,7:27086166,7:27086268,7:27088144,7:27091119,7:27093775,7:27095093,7:27095216,7:27095271,7:27095539,7:27095543,7:27095565,7:27095577,7:27095607,7:27095617,7:27095626,7:27095670,7:27095671,7:27095781,7:27095808,7:27095820,7:27095861,7:27095871,7:27095880,7:27095903,7:27095924,7:27096025,7:27096159,7:27096165,7:27096301,7:27096324,7:27096540,7:27115581,7:27115594,7:27119732,7:27134067,7:2…
AWD	Grain	1	7	7:27420738	27.4207	1.03e-06	28	7:27188612,7:27189651,7:27189699,7:27249904,7:27327673,7:27330294,7:27330297,7:27330405,7:27330498,7:27407154,7:27409421,7:27421390,7:27464244,7:27471527,7:27480318,7:27480329,7:27480566,7:27481264,7:27481343,7:27482132,7:27482266,7:27482285,7:27488136,7:27491607,7:27492078,7:27509755,7:27509758,7:27509767
AWD	Grain	2	7	7:27497556	27.4976	1.97e-05	4	7:27497483,7:27497484,7:27497489,7:27497534
CF	Grain	2	7	7:27509767	27.5098	8.55e-05	1	7:27509758
AWD	Grain	1	7	7:28116287	28.1163	6.3e-05	2	7:28109729,7:28110128
CF	Grain	1	8	8:5711453	5.71145	9.43e-06	63	8:5689082,8:5689090,8:5689563,8:5689714,8:5689747,8:5698794,8:5699405,8:5701152,8:5701523,8:5709401,8:5710270,8:5710452,8:5710571,8:5711600,8:5711693,8:5711844,8:5716263,8:5717625,8:5717923,8:5718328,8:5718345,8:5718873,8:5719602,8:5721125,8:5721602,8:5725662,8:5727007,8:5727201,8:5727388,8:5727393,8:5727953,8:5735076,8:5735315,8:5735984,8:5740420,8:5744606,8:5744628,8:5754269,8:5754414,8:5754673…
CF	Shoot	1	8	8:9031301	9.0313	4.56e-05	1	8:9031312
CF	Shoot	1	8	8:10578726	10.5787	6.49e-05	1	8:10578728
AWD	Shoot	1	8	8:22409400	22.4094	5.32e-05	1	8:22409429
CF	Shoot	1	8	8:24850400	24.8504	3.15e-07	2	8:24854881,8:24854882
CF	Shoot	1	9	9:1840460	1.84046	3.05e-07	2	9:1840467,9:1840471
CF	Shoot	1	9	9:2460507	2.46051	4.88e-07	4	9:2460504,9:2460520,9:2460530,9:2460537
AWD	Grain	1	9	9:7481224	7.48122	9.35e-06	54	9:7327261,9:7386525,9:7394632,9:7394923,9:7394933,9:7394938,9:7395670,9:7395957,9:7396120,9:7410500,9:7413240,9:7414618,9:7414849,9:7428844,9:7429537,9:7429573,9:7429587,9:7429769,9:7430166,9:7430359,9:7432668,9:7432675,9:7432708,9:7432853,9:7433020,9:7433446,9:7435380,9:7450878,9:7469892,9:7469970,9:7470299,9:7471068,9:7472060,9:7472405,9:7472406,9:7472554,9:7473300,9:7474812,9:7475464,9:7476390…
AWD	Shoot	1	9	9:7799731	7.79973	2.32e-05	2	9:7779838,9:7854636
AWD	Shoot	1	9	9:9895035	9.89504	3.86e-05	1	9:9969556
CF	Grain	2	9	9:16120242	16.1202	4.95e-05	1	9:16120258
AWD	Grain	1	9	9:16120303	16.1203	3.98e-05	3	9:16120242,9:16120258,9:16120312
CF	Grain	1	9	9:20709501	20.7095	2.38e-05	4	9:20665787,9:20696203,9:20728664,9:20759512
AWD	Shoot	1	10	10:2972828	2.97283	6.32e-06	1	10:2972826
AWD	Shoot	1	10	10:7621011	7.62101	2e-05	1	10:7621025
CF	Shoot	1	10	10:7621034	7.62103	2.62e-06	2	10:7621011,10:7621025
CF	Shoot	1	10	10:8807213	8.80721	2.78e-05	10	10:8807216,10:8807217,10:8807219,10:8807225,10:8807226,10:8807231,10:8807233,10:8807234,10:8807237,10:8807238
AWD	Grain	2	10	10:12738344	12.7383	8.35e-06	1	10:12738350
AWD	Grain	2	10	10:13346176	13.3462	7.96e-05	1	10:13346173
CF	Grain	1	11	11:5846546	5.84655	1.43e-05	1	11:5846552
CF	Shoot	1	11	11:10985748	10.9857	5.54e-05	1	11:10985712
AWD	Grain	1	12	12:14102049	14.102	1.7e-05	3	12:14101455,12:14101460,12:14101522
AWD	Grain	1	12	12:15220033	15.22	2.05e-05	29	12:15183540,12:15185179,12:15185210,12:15187733,12:15190333,12:15207589,12:15207714,12:15220057,12:15220302,12:15245978,12:15245987,12:15246089,12:15246305,12:15246388,12:15246389,12:15246390,12:15248250,12:15248272,12:15248280,12:15248286,12:15250525,12:15250873,12:15260058,12:15260083,12:15260092,12:15261014,12:15263223,12:15265637,12:15288281
AWD	Grain	1	12	12:16282966	16.283	1.33e-06	17	12:16320688,12:16330031,12:16374734,12:16374786,12:16374830,12:16381013,12:16391847,12:16393487,12:16393502,12:16393531,12:16393576,12:16393629,12:16393645,12:16393735,12:16393846,12:16394636,12:16409754
AWD	Grain	1	12	12:16999881	16.9999	3.21e-05	2	12:17000378,12:17059390
AWD	Grain	1	12	12:17362670	17.3627	3.5e-05	2	12:17362671,12:17379776
CF	Shoot	1	12	12:26797539	26.7975	1.72e-05	4	12:26797531,12:26797533,12:26797567,12:26797580
